# Supplementary material for: Genistein Alleviates Intestinal Oxidative Stress by Activating the Nrf2 Signaling Pathway in IPEC-J2 Cells
Source: Vet Sci. 2024 Mar 29;11(4):154. doi: 10.3390/vetsci11040154 (PMC11053601; doi:10.3390/vetsci11040154)
Supplement: Supplementary file 1 [file vetsci-11-00154-s001.zip]

Archive with 1 entries (1 files):
- vetsci-2873108-supplementary.pdf
